# Supplementary material for: Association of Metabolic Diseases and Moderate Fat Intake with Myocardial Infarction Risk
Source: Nutrients. 2024 Dec 11;16(24):4273. doi: 10.3390/nu16244273 (PMC11679910; doi:10.3390/nu16244273)
Supplement: Supplementary file 1 [file nutrients-16-04273-s001.zip]

Archive with 1 entries (1 files):
- nutrients-3299738-supplementary.pdf
